# Supplementary material for: Gintonin-Enriched Panax ginseng Extract Fraction Sensitizes Renal Carcinoma Cells to TRAIL-Induced Apoptosis through DR4/5 Upregulation
Source: Curr Issues Mol Biol. 2024 Sep 27;46(10):10880–95. doi: 10.3390/cimb46100646 (PMC11506827; doi:10.3390/cimb46100646)
Supplement: Supplementary file 1 [file cimb-46-00646-s001.zip]

Archive with 1 entries (1 files):
- cimb-3227315-supplementary.pdf
